# Supplementary material for: How Performing Chest Compressions Influences Mental Arithmetic Capabilities: A Randomized Cross-Over Trial
Source: J Clin Med. 2025 May 12;14(10):3366. doi: 10.3390/jcm14103366 (PMC12112591; doi:10.3390/jcm14103366)
Supplement: Supplementary file 1 [file jcm-14-03366-s001.zip]

Archive with 1 entries (1 files):
- jcm-3610501-supplementary.pdf
